# Supplementary material for: Antibiotic-Induced Pulmonary Fibrosis: National Database Analysis
Source: Biomedicines. 2026 May 22;14(6):1182. doi: 10.3390/biomedicines14061182 (PMC13296167; doi:10.3390/biomedicines14061182)
Supplement: Supplementary file 1 [file biomedicines-14-01182-s001.zip]

Archive with 1 entries (1 files):
- biomedicines-4322347-supplementary.pdf
